# Supplementary material for: Dressing Impregnated with Chlorhexidine and Vancomycin for the Prophylaxis of Central Venous Catheter-Related Infections—A Randomized Trial
Source: Infect Dis Rep. 2025 Aug 19;17(4):102. doi: 10.3390/idr17040102 (PMC12386552; doi:10.3390/idr17040102)
Supplement: Supplementary file 1 [file idr-17-00102-s001.zip]

Archive with 1 entries (1 files):
- idr-3685714-supplementary.pdf
